# Supplementary material for: Decellularized extracellular matrix restores Fibronectin/Integrin β1 balance through extracellular vesicles to rejuvenate chondrocytes and alleviate osteoarthritis progression
Source: J Orthop Translat. 2025 Dec 20;56:101019. doi: 10.1016/j.jot.2025.10.011 (PMC12988504; doi:10.1016/j.jot.2025.10.011)
Supplement: Multimedia component 2 [file mmc2.xlsx]

## Sheet: 原始数据
Accession

## Sheet: 可信蛋白
Accession

## Sheet: dECM_exos_NC_exos
Accession
